# Supplementary material for: NRF2/Itaconate Axis Regulates Metabolism and Inflammatory Properties of T Cells in Children with JIA
Source: Antioxidants (Basel). 2022 Dec 8;11(12):2426. doi: 10.3390/antiox11122426 (PMC9774972; doi:10.3390/antiox11122426)
Supplement: Supplementary file 1 [file antioxidants-11-02426-s001.zip]

Archive with 1 entries (1 files):
- antioxidants-2084129-supplementary.pdf
